# Supplementary material for: Wild-Type and Non-Wild-Type Mycobacterium tuberculosis MIC Distributions for the Novel Fluoroquinolone Antofloxacin Compared with Those for Ofloxacin, Levofloxacin, and Moxifloxacin
Source: Antimicrob Agents Chemother. 2016 Aug 22;60(9):5232–7. doi: 10.1128/AAC.00393-16 (PMC4997829; doi:10.1128/AAC.00393-16)
Supplement: Supplemental material [file AAC.00393-16_zac009165452sd1.xls]

## Sheet: strain data
	DST LJ absolute method result at critical concentration (μg/ml)										MABA MIC (μg/ml)				Sequence results			Typing results
Strain	INH 0.2	RFP 40.0	RFB 20.0	EMB 2.0	SM 1.0	AMK 30.0	CPM 40.0	ETO 40.0	PAS 1.0	OFX 2.0	OFX	AFX	LFX	MFX	gyrA*	gyrB	Comment	East Asian lineage
H37Rv	-	-	-	-	-	-	-	-	-	-	1	0.5	0.25	0.125	WT	WT	wild-type
14104	-	-	-	-	-	-	-	-	-	-	1	0.5	0.125	0.125	WT	WT	wild-type	Yes
14122	-	-	-	-	-	-	-	-	-	-	1	0.25	0.125	0.064	WT	WT	wild-type	Yes
14146	-	-	-	-	-	-	-	-	-	-	0.5	0.25	0.25	0.064	WT	WT	wild-type	Yes
14170	-	-	-	-	-	-	-	-	-	-	0.5	0.5	0.25	0.25	WT	WT	wild-type	Yes
14227	-	-	-	-	-	-	-	-	-	-	0.25	0.25	0.125	0.064	WT	WT	wild-type	Yes
14229	-	-	-	-	-	-	-	-	-	-	0.5	0.25	0.25	0.125	WT	WT	wild-type	Yes
14248	-	-	-	-	-	-	-	-	-	-	0.5	0.5	0.125	0.125	WT	WT	wild-type	Yes
14050	-	-	-	-	-	-	-	-	-	-	1	0.5	0.25	0.064	WT	WT	wild-type	Yes
14105	-	-	-	-	-	-	-	-	-	-	0.25	0.125	0.064	0.032	WT	WT	wild-type	Yes
14108	-	-	-	-	-	-	-	-	-	-	0.25	0.5	0.125	0.064	WT	WT	wild-type	Yes
14114	-	-	-	-	-	-	-	-	-	-	1	0.5	0.125	0.064	WT	WT	wild-type	Yes
14115	-	-	-	-	-	-	-	-	-	-	1	0.5	0.25	0.125	WT	WT	wild-type	No
14121	-	-	-	-	-	-	-	-	-	-	0.5	0.25	0.125	0.125	WT	WT	wild-type	Yes
14123	-	-	-	-	-	-	-	-	-	-	1	0.5	0.125	0.125	WT	WT	wild-type	Yes
14126	-	-	-	-	-	-	-	-	-	-	1	0.5	0.25	0.064	WT	WT	wild-type	Yes
14128	-	-	-	-	-	-	-	-	-	-	1	0.5	0.125	0.125	WT	WT	wild-type	Yes
14129	-	-	-	-	-	-	-	-	-	-	1	0.5	0.25	0.125	WT	WT	wild-type	Yes
14130	-	-	-	-	-	-	-	-	-	-	1	1	0.5	0.25	WT	WT	wild-type	Yes
14136	-	-	-	-	-	-	-	-	-	-	1	0.5	0.125	0.125	WT	WT	wild-type	Yes
14137	-	-	-	-	-	-	-	-	-	-	1	0.25	0.125	0.064	WT	WT	wild-type	No
14138	-	-	-	-	-	-	-	-	-	-	1	0.5	0.5	0.064	WT	WT	wild-type	Yes
14141	-	-	-	-	-	-	-	-	-	-	1	0.5	0.125	0.064	WT	WT	wild-type	Yes
14142	-	-	-	-	-	-	-	-	-	-	0.5	0.25	0.125	0.064	WT	WT	wild-type	No
14145	-	-	-	-	-	-	-	-	-	-	1	0.25	0.125	0.064	WT	WT	wild-type	Yes
14153	-	-	-	-	-	-	-	-	-	-	1	0.5	0.125	0.064	WT	WT	wild-type	Yes
14157	-	-	-	-	-	-	-	-	-	-	1	0.5	0.125	0.064	WT	WT	wild-type	Yes
14168	-	-	-	-	-	-	-	-	-	-	0.25	0.064	0.032	0.032	WT	WT	wild-type	Yes
14174	-	-	-	-	-	-	-	-	-	-	1	0.5	0.125	0.125	WT	WT	wild-type	Yes
14175	-	-	-	-	-	-	-	-	-	-	0.5	0.5	0.25	0.125	WT	WT	wild-type	Yes
14177	-	-	-	-	-	-	-	-	-	-	1	0.5	0.25	0.125	WT	WT	wild-type	Yes
14178	-	-	-	-	-	-	-	-	-	-	1	0.5	0.125	0.064	WT	WT	wild-type	Yes
14180	-	-	-	-	-	-	-	-	-	-	0.5	0.25	0.125	0.064	WT	WT	wild-type	Yes
14181	-	-	-	-	-	-	-	-	-	-	1	0.5	0.125	0.125	WT	WT	wild-type	Yes
14187	-	-	-	-	-	-	-	-	-	-	1	0.25	0.125	0.125	WT	WT	wild-type	Yes
14188	-	-	-	-	-	-	-	-	-	-	0.5	0.25	0.125	0.064	WT	WT	wild-type	Yes
14189	-	-	-	-	-	-	-	-	-	-	1	0.25	0.125	0.064	WT	WT	wild-type	Yes
14190	-	-	-	-	-	-	-	-	-	-	1	0.5	0.25	0.125	WT	WT	wild-type	Yes
14194	-	-	-	-	-	-	-	-	-	-	1	0.25	0.125	0.125	WT	WT	wild-type	Yes
14197	-	-	-	-	-	-	-	-	-	-	0.5	0.25	0.125	0.064	WT	WT	wild-type	Yes
14201	-	-	-	-	-	-	-	-	-	-	2	0.5	0.25	0.064	WT	WT	wild-type	Yes
14204	-	-	-	-	-	-	-	-	-	-	1	0.5	0.25	0.125	WT	WT	wild-type	Yes
14208	-	-	-	-	-	-	-	-	-	-	0.5	0.25	0.125	0.064	WT	WT	wild-type	Yes
14220	-	-	-	-	-	-	-	-	-	-	1	0.5	0.25	0.125	WT	WT	wild-type	Yes
14230	-	-	-	-	-	-	-	-	-	-	0.5	0.125	0.125	0.064	WT	WT	wild-type	Yes
14234	-	-	-	-	-	-	-	-	-	-	1	0.5	0.125	0.125	WT	WT	wild-type	Yes
14202	-	-	-	-	+	-	-	-	-	-	0.125	0.125	0.064	0.032	WT	WT	wild-type	Yes
14185	-	-	-	-	+	-	-	-	-	-	0.5	0.25	0.125	0.064	WT	WT	wild-type	Yes
14132	-	-	-	+	-	-	-	-	-	-	1	0.5	0.5	0.25	WT	WT	wild-type	Yes
14134	-	-	-	+	-	-	-	-	-	-	0.5	0.25	0.125	0.064	WT	WT	wild-type	Yes
14125	-	+	-	-	-	-	-	-	-	-	0.5	0.25	0.125	0.064	WT	WT	wild-type	Yes
13979	+	-	-	-	-	-	-	-	-	-	0.5	0.5	0.25	0.125	WT	WT	wild-type	Yes
14036	+	-	-	-	+	-	-	-	-	-	1	1	0.5	0.25	WT	WT	wild-type	Yes
14161	+	-	-	-	+	-	-	-	-	-	1	0.25	0.064	0.064	WT	WT	wild-type	Yes
14116	+	-	-	+	+	-	-	-	-	-	1	0.5	0.25	0.125	WT	WT	wild-type	Yes
12583	+	+	-	-	+	-	-	-	-	-	1	0.5	0.25	0.064	WT	cgG/cgT R495R	wild-type	Yes
13961	+	+	-	+	+	-	-	-	-	-	0.5	0.25	0.064	0.125	WT	WT	wild-type	Yes
14193	+	+	-	+	+	-	-	-	-	-	0.5	0.25	0.125	0.125	WT	WT	wild-type	Yes
14124	+	+	-	+	+	-	-	-	-	-	1	0.5	0.25	0.125	WT	WT	wild-type	Yes
12657	+	+	-	+	+	-	-	+	-	-	1	1	0.5	0.25	WT	WT	wild-type	Yes
14150	+	+	-	+	+	+	-	-	-	-	1	1	0.5	0.25	WT	WT	wild-type	Yes
14127	+	+	+	-	-	-	-	-	-	-	0.5	0.25	0.125	0.064	WT	WT	wild-type	No
14106	+	+	+	-	-	-	-	-	-	-	0.5	0.25	0.125	0.064	WT	WT	wild-type	Yes
14166	+	+	+	-	-	-	-	-	-	-	0.5	0.125	0.064	0.064	WT	WT	wild-type	Yes
14016	+	+	+	-	-	-	-	+	-	-	0.5	0.5	0.25	0.125	WT	WT	wild-type	Yes
14031	+	+	+	-	+	-	-	-	-	-	1	0.5	0.5	0.125	WT	WT	wild-type	Yes
14046	+	+	+	-	+	-	-	-	-	-	0.5	0.5	0.25	0.125	WT	WT	wild-type	No
12582	+	+	+	-	+	-	-	-	-	-	0.5	0.5	0.5	0.125	WT	WT	wild-type	Yes
14037	+	+	+	-	+	-	-	-	-	-	2	0.5	0.25	0.125	WT	WT	wild-type	Yes
14172	+	+	+	-	+	-	-	-	-	-	1	0.5	0.25	0.125	WT	WT	wild-type	Yes
12668	+	+	+	-	+	-	-	-	+	-	1	0.25	0.25	0.064	WT	WT	wild-type	Yes
12489	+	+	+	-	+	-	-	+	-	-	1	0.25	0.125	0.032	WT	WT	wild-type	Yes
12448	+	+	+	+	-	-	-	+	-	-	1	0.25	0.125	0.064	WT	WT	wild-type	Yes
12464	+	+	+	+	-	-	-	+	-	-	0.5	0.25	0.25	0.032	WT	WT	wild-type	Yes
14231	+	+	+	+	-	+	+	-	-	-	1	0.5	0.125	0.064	WT	WT	wild-type	No
12487	+	+	+	+	+	-	-	-	-	-	1	0.25	0.25	0.032	WT	WT	wild-type	Yes
12611	+	+	+	+	+	-	-	-	+	-	0.25	0.25	0.125	0.064	WT	WT	wild-type	Yes
12486	+	+	+	+	+	-	-	+	-	-	1	0.5	0.5	0.032	WT	WT	wild-type	Yes
14117	+	+	+	+	+	-	-	-	-	-	2	2	1	0.5	WT	aCc/aAc T500N	gyrB only	Yes
12440	+	+	-	+	+	-	-	-	-	+	16	4	2	0.5	gCg/gTg A90V	aCc/aAc T500N	gyrA & gyrB	Yes
12652	+	+	+	+	+	-	-	-	-	+	16	8	8	2	gCg/gTg A90V	aAc/aCc N499T	gyrA & gyrB	Yes
12666	+	+	+	+	+	-	-	+	-	+	4	2	4	2	gAc/gCc D94A	aCc/aAc T500N	gyrA & gyrB	Yes
12621	+	+	+	+	+	+	+	+	+	+	>16	16	8	4	gAc/gCc D94A	aCc/aAc T500N	gyrA & gyrB	Yes
12650	+	+	+	+	+	+	+	+	+	+	16	8	16	4	gAc/gGc D94G	gCg/gTg A504V	gyrA & gyrB	Yes
13975	-	-	-	-	-	-	-	-	-	+	16	16	4	4	gAc/gGc D94G	WT	gyrA only	Yes
14140	-	-	-	-	-	-	-	-	-	+	16	16	8	4	gAc/gGc D94G (in drug-containing medium only)	WT	gyrA only	Yes
14171	-	-	-	-	-	-	-	-	-	+	8	4	2	1	gCg/gTg A90V	WT	gyrA only	Yes
14167	-	+	+	+	+	-	-	+	-	+	8	8	4	2	gAc/gGc D94G	WT	gyrA only	Yes
14149	+	-	-	-	+	-	-	-	-	+	16	8	4	2	gAc/gGc D94G	WT	gyrA only	Yes
14163	+	-	-	-	+	-	-	-	-	+	4	4	2	0.5	gAc/gGc D94G	WT	gyrA only	Yes
12525	+	+	-	-	-	-	-	-	-	+	4	2	1	0.5	gGc/gCc G88A	WT	gyrA only	Yes
12428	+	+	-	-	+	-	-	+	-	+	16	8	4	2	Gac/Aac D94N	WT	gyrA only	Yes
14133	+	+	-	+	+	-	-	-	-	+	8	8	2	1	gCg/gTg A90V	WT	gyrA only	Yes
14147	+	+	-	+	+	-	-	-	-	+	8	8	4	1	Gac/Tac D94Y	WT	gyrA only	Yes
14148	+	+	-	+	+	-	-	-	-	+	16	4	1	0.5	gCg/gTg A90V	WT	gyrA only	Yes
14155	+	+	-	+	+	+	-	-	-	+	>16	16	4	2	gCg/gTg A90V	WT	gyrA only	Yes
12647	+	+	-	+	+	+	+	+	-	+	8	4	2	0.5	gAc/gCc D94A	WT	gyrA only	Yes
14011	+	+	+	-	-	+	-	+	+	+	16	8	4	2	gCg/gTg A90V	WT	gyrA only	Yes
12664	+	+	+	-	+	-	-	-	-	+	8	8	16	4	gAc/gGc D94G	WT	gyrA only	Yes
14107	+	+	+	-	+	-	-	-	-	+	16	16	4	2	gAc/gGc D94G	WT	gyrA only	Yes
14176	+	+	+	-	+	-	-	-	-	+	8	4	2	0.5	gCg/gTg A90V	WT	gyrA only	Yes
14160	+	+	+	+	-	-	-	-	-	+	>16	>16	8	4	Gac/Cac D94H	WT	gyrA only	No
13958	+	+	+	+	-	-	-	-	-	+	>16	16	4	2	gAc/gGc D94G	WT	gyrA only	Yes
14118	+	+	+	+	-	-	-	-	-	+	8	4	1	0.5	gCg/gTg A90V	WT	gyrA only	Yes
14198	+	+	+	+	-	+	+	-	-	+	8	8	4	2	gAc/gCc D94A	WT	gyrA only	Yes
12609	+	+	+	+	-	+	+	+	+	+	8	16	8	2	gCg/gTg A90V	aaG/aaA K441K	gyrA only	Yes
13972	+	+	+	+	-	+	+	+	+	+	>16	>16	8	4	gAc/gGc D94G	WT	gyrA only	Yes
14151	+	+	+	+	-	+	+	+	+	+	16	8	2	1	gAc/gGc D94G	WT	gyrA only	Yes
12427	+	+	+	+	+	-	-	-	-	+	4	4	2	0.5	gAc/gGc D94G	WT	gyrA only	Yes
12414	+	+	+	+	+	-	-	-	-	+	8	4	2	1	Tcg/Ccg S91P	WT	gyrA only	Yes
12417	+	+	+	+	+	-	-	-	-	+	8	4	4	1	gAc/gGc D94G	WT	gyrA only	Yes
12483	+	+	+	+	+	-	-	-	-	+	16	8	8	1	gAc/gGc D94G	WT	gyrA only	Yes
12618	+	+	+	+	+	-	-	-	-	+	4	2	2	1	Tcg/Ccg S91P	WT	gyrA only	Yes
12644	+	+	+	+	+	-	-	-	-	+	4	4	4	2	Tcg/Ccg S91P	WT	gyrA only	Yes
14162	+	+	+	+	+	-	-	-	+	+	16	16	4	2	Gac/Aac D94N	WT	gyrA only	Yes
14165	+	+	+	+	+	-	-	-	+	+	16	16	8	4	gAc/gGc D94G	WT	gyrA only	Yes
12507	+	+	+	+	+	-	-	+	-	+	16	4	4	0.5	gAc/gGc D94G	WT	gyrA only	Yes
12646	+	+	+	+	+	-	-	+	-	+	16	8	16	4	gAc/gCc D94A	WT	gyrA only	Yes
12676	+	+	+	+	+	-	-	+	-	+	8	8	8	1	Ggc/Tgc G88C	WT	gyrA only	Yes
14232	+	+	+	+	+	+	-	-	+	+	16	8	4	2	gCg/gTg A90V Gac/Cac D94H	WT	gyrA only	Yes
14184	+	+	+	+	+	+	-	+	+	+	16	16	4	4	Gac/Aac D94N	WT	gyrA only	Yes
12522	+	+	+	+	+	+	+	-	-	+	4	4	2	0.5	gCg/gTg A90V	WT	gyrA only	Yes
12433	+	+	+	+	+	+	+	-	+	+	8	8	4	1	Tcg/Ccg S91P	WT	gyrA only	Yes
12423	+	+	+	+	+	+	+	+	-	+	4	8	2	0.5	gAc/gCc D94A	WT	gyrA only	Yes
14183	+	+	+	+	+	+	+	+	-	+	8	4	2	4	Tcg/Ccg S91P	WT	gyrA only	Yes
12452	+	+	+	+	+	+	+	+	+	+	8	4	2	1	Tcg/Ccg S91P	WT	gyrA only	No
14186	+	+	+	+	+	+	+	+	+	+	8	8	1	1	gCg/gTg A90V	WT	gyrA only	No
															*All clinical strains harboured the gyrA S95T polymorphism.

## Sheet: MABA MIC distribution
MABA MIC (μg/ml)	OFX				ATX				LFX				MFX
	wild-type	gyrA only	gyrB only	gyrA & gyrB	wild-type	gyrA only	gyrB only	gyrA & gyrB	wild-type	gyrA only	gyrB only	gyrA & gyrB	wild-type	gyrA only	gyrB only	gyrA & gyrB
<=0.032	0	0	0	0	0	0	0	0	1	0	0	0	7	0	0	0
0.064	0	0	0	0	1	0	0	0	5	0	0	0	34	0	0	0
0.125	1	0	0	0	4	0	0	0	38	0	0	0	31	0	0	0
0.25	5	0	0	0	29	0	0	0	25	0	0	0	6	0	0	0
0.5	25	0	0	0	40	0	0	0	9	0	0	0	0	10	1	1
1	45	0	0	0	4	0	0	0	0	4	1	0	0	12	0	0
2	2	0	1	0	0	2	1	1	0	13	0	1	0	12	0	2
4	0	7	0	1	0	14	0	1	0	16	0	2	0	8	0	3
8	0	17	0	0	0	16	0	2	0	7	0	2	0	0	0	0
16	0	14	0	4	0	8	0	2	0	2	0	1	0	0	0	0
>16	0	4	0	1	0	2	0	0	0	0	0	0	0	0	0	0
sum	78	42	1	6	78	42	1	6	78	42	1	6	78	42	1	6
total	127				127				127				127
